# Supplementary material for: Genome-wide analysis of basic helix-loop-helix superfamily members in peach
Source: PLoS One. 2018 Apr 16;13(4):e0195974. doi: 10.1371/journal.pone.0195974 (PMC5901983; doi:10.1371/journal.pone.0195974)
Supplement: S1 Table — (XLSX) [file pone.0195974.s001.xlsx]

## Sheet: S1 Table 
		Name of gene	Name of each primer	Sequence (5’-3’)	Name of each primer	Sequence (5’-3’)
	1	Prupe.3G248100.1	Prupe.3G248100.1-F	AATCTTCTGGTGTGGATTTGTC	Prupe.3G248100.1-R	AACTGCTTACTTGGGTCTGTGT
	2	Prupe.8G242100.1	Prupe.8G242100.1-F	ATCAAGACGAGGAAGACGGT	Prupe.8G242100.1-R	GGGGAAAGAGAAGGAGACAC
	3	Prupe.2G136300.1	Prupe.2G136300.1-F	GAGCTGACATGGGAAAACGG	Prupe.2G136300.1-R	TGGGAAGGGGCAAAGTAGAG
	4	Prupe.5G033300.1	Prupe.5G033300.1-F	CATCTCCGCAACCCCCTACA	Prupe.5G033300.1-R	AACTCTGCTTCTGCCTACCA
	5	Prupe.5G035400.1	Prupe.5G035400.1-F	CCATCTCAGCCGTCCATCA	Prupe.5G035400.1-R	AGCCTTGCCTTTGTCCCTC
	6	Prupe.8G157500.1	Prupe.8G157500.1-F	AGATTTCGTCGATAGGAGGG	Prupe.8G157500.1-R	TTTGAGCTGTTTCATGGGTC
	7	Prupe.5G210500.1	Prupe.5G210500.1-F	ATCAGAAAGCTAACACACCACG	Prupe.5G210500.1-R	AACCTCCAATAAAAATGACGCC
	8	Prupe.5G200100.1	Prupe.5G200100.1-F	GGCTTCTTCCCACATCCCAA	Prupe.5G200100.1-R	CGTTTCCTCATCCACCCCTC
	9	Prupe.7G031500.1	Prupe.7G031500.1-F	GCTGTTAGCAAAGGTGGTT	Prupe.7G031500.1-R	GTGTCTTGAGATGGAGGGA
	10	Prupe.1G294200.1	Prupe.1G294200.1-F	ACGACGACGAGGAATTTGGC	Prupe.1G294200.1-R	CTTCGCTGCTCCGTGACTGA
	11	Prupe.1G074400.1	Prupe.1G074400.1-F	GGGGATTGGATGAGGCTTTT	Prupe.1G074400.1-R	TCTTGCTTATTTTGGGGACC
	12	Prupe.7G207500.1	Prupe.7G207500.1-F	TATGGTCTTATATGCCCCCT	Prupe.7G207500.1-R	TACTCATCAAAAAGCCTCCG
	13	Prupe.8G228700.1	Prupe.8G228700.1-F	GATGTGGGTGGTTGTTTAC	Prupe.8G228700.1-R	CTTCTGGATTTGCTTTGAC
	14	Prupe.2G190100.1	Prupe.2G190100.1-F	GAGATGGGTTTAGGAGGTG	Prupe.2G190100.1-R	ATTTGAAGCATTCGGAGGC
	15	Prupe.1G524500.1	Prupe.1G524500.1-F	GGAGGAGCTTCTTGGGGAT	Prupe.1G524500.1-R	CCTGGAGGGACAGATTGGT
	16	Prupe.5G130300.1	Prupe.5G130300.1-F	ACTGAAGAATTGGAGGACAA	Prupe.5G130300.1-R	GATGAAAATCAACTATGGGG
	17	Prupe.7G071500.1	Prupe.7G071500.1-F	GCACTCCCAAGAGCACCAAA	Prupe.7G071500.1-R	TACCAATGAGACCCAAATCG
	18	Prupe.6G022200.1	Prupe.6G022200.1-F	TGAAACTGAACGAATTTTCG	Prupe.6G022200.1-R	CATTATCCACCTTAGGCACC
	19	Prupe.6G212000.1	Prupe.6G212000.1-F	ATGAAGCCAAAGAATGAGGT	Prupe.6G212000.1-R	CCATGTTTCGGTGAACAAGT
	20	Prupe.5G130500.1	Prupe.5G130500.1-F	TCTTTGCTTGCTGATGCTGT	Prupe.5G130500.1-R	GGTGCTTTGGCTGTTGTGAT
	21	Prupe.6G210200.1	Prupe.6G210200.1-F	CTTTTGTTGATGGACTCTGT	Prupe.6G210200.1-R	GGTAATCTTGATCTTGTGAT
	22	Prupe.2G097200.1	Prupe.2G097200.1-F	TTTTCCATTTGAACCTGCCT	Prupe.2G097200.1-R	TCCTCCAATCCCCTCTCTGT
		RP II	RP II-F	TGAAGCATACACCTATGATGATGAAG	RP II-R	CTTTGACAGCACCAGTAGATTCC
		TEF2	TEF2-F	GGTGTGACGATGAAGAGTGATG	TEF2-R	TGAAGGAGAGGGAAGGTGAAAG
