# Supplementary material for: Genome-wide analysis of basic helix-loop-helix superfamily members in peach
Source: PLoS One. 2018 Apr 16;13(4):e0195974. doi: 10.1371/journal.pone.0195974 (PMC5901983; doi:10.1371/journal.pone.0195974)
Supplement: S2 Table — (XLSX) [file pone.0195974.s002.xlsx]

## Sheet: S2 Table
Name of subfamily	ID of peach v1.0	ID of peach v2.0	Location on the chromosome	Length of genomic sequence	Length of transcript sequence	Length of CDS sequence	Length of peptide sequence	Arabidopsis ID of best homolog to peach	Gene/Protein name of best homolog to peach	Score	E-value	Predicted function
	ppa009757m	Prupe.5G183200.1	Pp05:15258096..15261597 reverse	3502	1538	840	279	AT5G62610.1	AtbHLH79	269	2e-72	TRANSCRIPTION FACTOR BPE
	ppa009543m	Prupe.1G263800.1	Pp01:27248745..27252137 reverse	3393	1974	864	287	AT1G59640.1	AtbHLH31	294	5e-80	STEROL REGULATORY ELEMENT-BINDING PROTEIN // SUBFAMILY NOT NAMED
	ppa003350m	Prupe.8G193900.1	Pp08:18711810..18715211 forward	3402	2577	1752	583	AT3G07340.1	AtbHLH62	346	2e-95	STEROL REGULATORY ELEMENT-BINDING PROTEIN // SUBFAMILY NOT NAMED
	ppa003543m	Prupe.1G173300.1	Pp01:14478736..14481809 reverse	3074	2402	1704	567	AT5G48560.1	AtbHLH78	236	2e-62	TRANSCRIPTION FACTOR BHLH76
Ⅻ	ppa003619m	Prupe.1G297200.1	Pp01:29326012..29329844 reverse	3833	2350	1692	563	AT1G68920.2	AtbHLH49	394	e-109	TRANSCRIPTION FACTOR BHLH49
	ppa007762m	Prupe.1G418500.1	Pp01:36270141..36274150 reverse	4010	3230	1302	433	AT1G10120.1	AtbHLH74	274	7e-74	TRANSCRIPTION FACTOR BHLH74
	ppa007919m	Prupe.7G070200.1	Pp07:10802242..10808225 reverse	5984	1877	1056	351	AT3G57800.2	AtbHLH60	303	8e-83	TRANSCRIPTION FACTOR BHLH48-RELATED
	ppa008085m	Prupe.5G144400.1	Pp05:13310535..13313354 forward	2820	1908	1041	346	AT5G50915.2	AtbHLH137	187	1e-47	TRANSCRIPTION FACTOR BHLH137
	ppa025527m	Prupe.1G217700.1	Pp01:23073009..23075208 forward	2200	1576	600	199	AT5G50915.2	AtbHLH137	114	3e-26	TRANSCRIPTION FACTOR BHLH137
	ppa005829m	Prupe.8G095700.1	Pp08:12776330..12780454 reverse	4125	2729	1326	441	AT4G34530.1	AtbHLH63	219	3e-57	STEROL REGULATORY ELEMENT-BINDING PROTEIN // SUBFAMILY NOT NAMED
	ppa010885m	Prupe.1G313200.1	Pp01:30337242..30339113 reverse	1872	1238	699	232	AT1G25330.1	AtbHLH75	160	5e-40	TRANSCRIPTION FACTOR BEE 3
	ppa015301m	Prupe.5G222200.1	Pp05:17274006..17275566 reverse	1561	1062	855	284	AT1G73830.1	AtbHLH50	198	4e-51	TRANSCRIPTION FACTOR BEE 3
	ppa017709m	Prupe.7G191100.1	Pp07:18284589..18287358 reverse	2770	1731	1500	499	AT5G58010.1	AtbHLH82	189	4e-48	Helix-loop-helix DNA-binding domain (HLH)
	ppa005254m	Prupe.7G260800.1	Pp07:21683337..21687481 forward	4145	2326	1476	491	AT2G24260.1	AtbHLH66	202	4e-52	TRANSCRIPTION FACTOR BHLH66-RELATED
Ⅺ	ppa008172m	Prupe.6G343400.1	Pp06:29555806..29561873 forward	6068	2272	1029	342	AT4G02590.2	AtbHLH59	191	6e-49	Helix-loop-helix DNA-binding domain (HLH)
	ppa009299m	Prupe.8G232600.1	Pp08:20657838..20661789 reverse	3952	1582	897	298	AT4G02590.2	AtbHLH59	323	6e-89	TRANSCRIPTION FACTOR UNE12-RELATED
	ppa001899m	Prupe.6G303500.1	Pp06:27493213..27498216 reverse	5004	3654	2190	729	AT1G09530.2	AtbHLH8	197	3e-50	PTHR12565:SF178 - TRANSCRIPTION FACTOR
	ppa022963m	Prupe.5G200100.1	Pp05:16094878..16097586 reverse	2709	1780	1314	437	AT4G00050.1	AtbHLH16	137	2e-32	PTHR12565:SF165 - TRANSCRIPTION FACTOR PIF7
	ppa005629m	Prupe.2G136300.1	Pp02:19385534..19389100 forward	3567	1910	1470	489	AT4G00050.1	AtbHLH16	285	3e-77	PTHR12565:SF173 - TRANSCRIPTION FACTOR UNE10
Ⅶ a+b	ppa004070m	Prupe.8G209100.1	Pp08:19425028..19429856 reverse	4829	2763	1596	531	AT2G20180.3	AtbHLH15	224	9e-59	PTHR12565:SF86 - TRANSCRIPTION FACTOR PIF4-RELATED
	ppa017228m	Prupe.3G179800.1	Pp03:19574793..19578657 forward	3865	2575	1659	552	AT2G43010.2	AtbHLH9	186	4e-47	K16189 - phytochrome-interacting factor 4 (PIF4)
	ppa021918m	Prupe.1G432800.1	Pp01:37040598..37043574 forward	2977	1653	1086	361	AT4G36930.1	AtbHLH24	154	7e-38	PTHR12565:SF92 - TRANSCRIPTION FACTOR
	ppa014897m	Prupe.7G131400.1	Pp07:15053725..15057247 forward	3523	2011	1386	461	AT4G36930.1	AtbHLH24	187	1e-47	PTHR12565:SF92 - TRANSCRIPTION FACTOR SPATULA
	ppa003436m	Prupe.5G210500.1	Pp05:16735421..16740814 reverse		2686	1731	576	AT5G08130.4	AtbHLH46	412	e-115	PTHR12565:SF153 - TRANSCRIPTION FACTOR BIM1
Ⅴa	ppa008856m	Prupe.3G248100.1	Pp03:23852350..23856442 forward	4093	1534	975	324	AT1G69010.1	AtbHLH102	172	4e-43	PTHR12565:SF123 - TRANSCRIPTION FACTOR BIM2
	ppa019545m	Prupe.6G198500.1	Pp06:20522104..20523007 reverse	904	648	648	215	AT3G25710.1	AtbHLH32	103	1e-32	STEROL REGULATORY ELEMENT-BINDING PROTEIN // SUBFAMILY NOT NAMED
	ppa026166m	Prupe.1G530800.1	Pp01:43387266..43388543 reverse	1278	1180	717	238	AT3G56770.1	AtbHLH107	106	1e-23	PTHR12565//PTHR12565:SF120 - STEROL REGULATORY ELEMENT-BINDING PROTEIN // SUBFAMILY NOT NAMED
	ppa010134m	Prupe.2G252600.1	Pp02:26645532..26647143 forward	1612	1530	831	276	AT2G40200.1	AtbHLH51	157	7e-39	PTHR12565//PTHR12565:SF181 - STEROL REGULATORY ELEMENT-BINDING PROTEIN // SUBFAMILY NOT NAMED
Ⅴb	ppa021837m	Prupe.4G060000.1	Pp04:2859321..2862920 forward	3600	1555	798	265	AT1G68810.1	AtbHLH30	125	3e-29	STEROL REGULATORY ELEMENT-BINDING PROTEIN // SUBFAMILY NOT NAMED
	ppa011532m	Prupe.7G031500.1	Pp07:5850418..5852252 forward	1835	1163	756	251	AT2G41130.1	AtbHLH106	256	8e-69	TRANSCRIPTION FACTOR BHLH106-RELATED
	ppa019406m	Prupe.1G304900.1	Pp01:29856388..29859711 forward	3324	2489	1077	358	AT1G68810.1	AtbHLH30	280	1e-75	PTHR12565//PTHR12565:SF139 - STEROL REGULATORY ELEMENT-BINDING PROTEIN // SUBFAMILY NOT NAMED
	ppa006134m	Prupe.2G009100.1	Pp02:802481..805755 reverse	3275	2046	1281	426	AT2G42280.1	AtbHLH130	205	5e-53	Helix-loop-helix DNA-binding domain (HLH)
	ppa006295m	Prupe.6G022200.1	Pp06:1782809..1786746 reverse	3938	2694	1260	419	AT2G42280.1	AtbHLH130	224	6e-59	Helix-loop-helix DNA-binding domain (HLH)
IX	ppa019977m	Prupe.7G071500.1	Pp07:10903896..10906922 forward	3027	1895	1056	351	AT2G42280.1	AtbHLH130	301	3e-82	Helix-loop-helix DNA-binding domain (HLH)
	ppa011017m	Prupe.1G554600.1	Pp01:45290656..45296300 reverse	5645	3303	684	227	AT1G35460.1	AtbHLH80	186	1e-47	Helix-loop-helix DNA-binding domain (HLH)
	ppa025178m	Prupe.1G181300.1	Pp01:15893218..15900021 reverse	6804	2579	1125	374	AT1G05805.1	AtbHLH128	270	2e-72	TRANSCRIPTION FACTOR BHLH128-RELATED
	ppa018726m	Prupe.4G048500.1	Pp04:2320304..2322686 forward	2383	2040	561	186	AT4G20970.1	AtbHLH162	157	3e-39	BASIC HELIX-LOOP-HELIX DOMAIN-CONTAINING PROTEIN
	ppa017597m	Prupe.4G100400.1	Pp04:5124679..5125666 forward	988	858	858	285	AT1G30670.1	AtbHLH52	89	3e-18	TRANSCRIPTION FACTOR BHLH52-RELATED
VIII a	ppa025945m	Prupe.4G134200.1	Pp04:7423072..7424164 forward	1093	939	939	312	AT1G30670.1	AtbHLH52	102	3e-22	TRANSCRIPTION FACTOR BHLH52-RELATED
	ppa025775m	Prupe.3G159800.1	Pp03:17842323..17844019 reverse	1697	1143	873	290	AT5G37800.1	AtbHLH86	187	6e-48	TRANSCRIPTION FACTOR BHLH83-RELATED
	ppa015724m	Prupe.8G143500.1	Pp08:16041802..16044444 forward	2643	1338	1074	357	AT2G14760.1	AtbHLH84	166	2e-41	TRANSCRIPTION FACTOR BHLH139-RELATED
	ppa019050m	Prupe.8G143600.1	Pp08:16047743..16049205 forward	1463	1083	1083	360	AT4G33880.1	AtbHLH85	192	3e-49	TRANSCRIPTION FACTOR BHLH139-RELATED
	ppa015160m	Prupe.1G424100.1	Pp01:36554410..36555781 reverse	1372	1038	1038	345	AT4G33880.1	AtbHLH85	167	9e-42	TRANSCRIPTION FACTOR BHLH139-RELATED
VIII b+c	ppa025490m	Prupe.6G281600.1	Pp06:26298418..26298978 reverse	561	561	561	186	AT3G21330.1	AtbHLH87	95	2e-20	STEROL REGULATORY ELEMENT-BINDING PROTEIN // SUBFAMILY NOT NAMED
	ppa015446m	Prupe.3G054400.1	Pp03:3824012..3826252 forward	2241	2054	1329	442	AT3G21330.1	AtbHLH87	213	3e-55	TRANSCRIPTION FACTOR BHLH87
		Prupe.6G159200.1	Pp06:14569375..14570980 forward	1606	1606	906	301	AT4G00120.1	AtbHLH40	147	7e-36	PTHR12565:SF125 - TRANSCRIPTION FACTOR HEC3-RELATEDLinksB M
	ppa021226m	Prupe.1G434000.1	Pp01:37109786..37111192 forward	1407	1407	783	260	AT5G67060.1	AtbHLH88	141	4e-34	STEROL REGULATORY ELEMENT-BINDING PROTEIN // SUBFAMILY NOT NAMED
	ppa022938m	Prupe.7G132300.1	Pp07:15110479..15111711 forward	1233	1233	801	266	AT3G50330.1	AtbHLH37	155	2e-38	TRANSCRIPTION FACTOR HEC1
IV d	ppa020972m	Prupe.7G207500.1	Pp07:19080864..19085040 reverse	4177	3032	1713	570	AT5G56960.1	AtbHLH41	230	2e-60	PTHR12565:SF157 - TRANSCRIPTION FACTOR BHLH041-RELATED
	ppa005924m	Prupe.4G030900.1	Pp04:1436353..1439287 forward	2935	2136	1293	430	AT3G20640.1	AtbHLH123	184	1e-46	TRANSCRIPTION FACTOR BHLH103-RELATED
X	ppa023041m	Prupe.4G196600.1	Pp04:11992859..11996137 reverse	3279	2342	1362	453	AT3G20640.1	AtbHLH123	277	9e-75	TRANSCRIPTION FACTOR BHLH123
	ppa009461m	Prupe.1G524500.1	Pp01:42988157..42990414 reverse	2258	1514	975	324	AT1G72210.1	AtbHLH96	264	6e-71	PTHR11969//PTHR11969:SF19 - MAX DIMERIZATION, MAD // SUBFAMILY NOT NAMED
	ppa020862m	Prupe.6G194400.1	Pp06:20142714..20145091 reverse	2378	2046	972	323	AT1G72210.1	AtbHLH96	186	1e-47	PTHR11969//PTHR11969:SF19 - MAX DIMERIZATION, MAD // SUBFAMILY NOT NAMED
	ppa011095m	Prupe.6G329600.1	Pp06:28817059..28818795 forward	1737	1499	1032	343	AT1G72210.1	AtbHLH96	214	9e-56	PTHR11969:SF26 - TRANSCRIPTION FACTOR BHLH99
I a	ppa017746m	Prupe.5G033300.1	Pp05:3766289..3769171 forward	2883	2133	945	314	AT1G72210.1	AtbHLH96	220	1e-57	PTHR11969:SF22 - TRANSCRIPTION FACTOR BHLH71-RELATED
	ppa006041m	Prupe.2G198800.1	Pp02:23614277..23617595 forward	3319	2555	1296	431	AT2G46810.1	AtbHLH70	235	4e-62	PTHR11969:SF29 - TRANSCRIPTION FACTOR BHLH57-RELATED
	ppa020429m	Prupe.1G006600.1	Pp01:558804..560976 forward	2173	1838	1323	440	AT3G24140.1	AtbHLH97	357	7e-99	TRANSCRIPTION FACTOR FAMA
	ppa015055m	Prupe.2G307300.1	Pp02:29207315..29209976 forward	2662	1812	1167	388	AT5G53210.1	AtbHLH98	168	6e-42	PTHR11514:SF58 - TRANSCRIPTION FACTOR SPEECHLESS
	ppa019299m	Prupe.1G151800.1	Pp01:11987440..11988815 reverse	1376	916	618	205	AT3G06120.1	AtbHLH45	235	1e-62	TRANSCRIPTION FACTOR MUTE
II	ppa008351m	Prupe.2G097200.1	Pp02:15228340..15230787 forward	2448	1952	1467	488	AT2G31210.1	AtbHLH91	272	4e-73	PTHR11514:SF29 - BASIC HELIX-LOOP-HELIX (BHLH) DNA-BINDING
	ppa019552m	Prupe.7G040300.1	Pp07:7469576..7471338 reverse	1763	693	693	230	AT3G56970.1	AtbHLH38	115	2e-26	PTHR13935:SF41 - ACHAETE-SCUTE HOMOLOG 3
	ppa022341m	Prupe.7G040500.1	Pp07:7545792..7546879 forward	1088	558	558	185	AT3G56970.1	AtbHLH38	69	2e-12	ACHAETE-SCUTE HOMOLOG 3
		Prupe.7G040100.1	Pp07:7381585..7383241 reverse	1657	1215	747	248	AT3G56970.1	AtbHLH38	182	1e-46	PTHR13935:SF41 - ACHAETE-SCUTE HOMOLOG 3
	ppa024966m	Prupe.7G039900.1	Pp07:7370010..7371471 reverse	1462	1080	732	243	AT3G56970.1	AtbHLH38	177	8e-45
I b	ppa016095m	Prupe.7G039800.1	Pp07:7360331..7361719 reverse	1389	1005	729	242	AT3G56970.1	AtbHLH38	139	2e-33	PTHR13935:SF41 - ACHAETE-SCUTE HOMOLOG 3
	ppa022966m	Prupe.1G213700.1	Pp01:22692526..22693956 reverse	1431	372	372	123	AT3G56980.1	AtbHLH39	70	5e-13	ACHAETE-SCUTE HOMOLOG 3
IV d	ppa017791m	Prupe.1G030500.1	Pp01:2170019..2172394 forward	2376	1473	708	235	AT5G43650.1	AtbHLH92	148	3e-36	TRANSCRIPTION FACTOR BHLH92
	ppa022683m	Prupe.8G127700.1	Pp08:15166666..15169132 reverse	2467	948	948	315	AT1G49770.1	AtbHLH95	155	3e-38	PTHR11514//PTHR11514:SF57 - MYC // SUBFAMILY NOT NAMED
	ppa018148m	Prupe.1G432900.1	Pp01:37044597..37046246 forward	1650	1454	822	273	AT1G49770.1	AtbHLH95	137	8e-33	MYC // SUBFAMILY NOT NAMED
	ppa007656m	Prupe.6G210200.1	Pp06:21860707..21862829 forward	2123	1692	1083	360	AT5G65640.1	AtbHLH93	276	2e-74	Helix-loop-helix DNA-binding domain (HLH)
		Prupe.1G540400.1	Pp01:44159472..44161337 forward	1866	1510	1065	354	AT5G65640.1	AtbHLH93	267	8e-72	Helix-loop-helix DNA-binding domain (HLH)
III b	ppa005038m	Prupe.5G143200.1	Pp05:13252770..13256391 reverse	3622	2442	1599	532	AT3G26744.4	AtbHLH116	392	e-109	Helix-loop-helix DNA-binding domain (HLH)
	ppa018220m	Prupe.3G312800.1	Pp03:27081708..27089237 forward	7530	2333	1617	538	AT3G26744.4	AtbHLH116	416	e-116	TRANSCRIPTION FACTOR ICE1-RELATED
III c	ppa010972m	Prupe.1G074400.1	Pp01:5331904..5336485 forward	4582	1427	729	242	AT5G57150.1	AtbHLH35	259	2e-69	PF00010 - Helix-loop-helix DNA-binding domain (HLH)
	ppa018718m	Prupe.6G112600.1	Pp06:8117199..8118769 forward	1571	1108	843	280	AT2G28160.1	AtbHLH29	206	2e-53	TRANSCRIPTION FACTOR FER-LIKE IRON DEFICIENCY-INDUCED TRANSCRIPTION FACTOR
	ppa021593m	Prupe.4G030600.1	Pp04:1424337..1425759 forward	1423	1092	618	205	AT4G21330.1	AtbHLH22	147	4e-36	TRANSCRIPTION FACTOR DYSFUNCTIONAL TAPETUM 1
III a	ppa015668m	Prupe.1G252600.1	Pp01:26368408..26371360 forward	2953	1874	1476	491	AT1G10610.1	AtbHLH90	142	6e-34	TRANSCRIPTION FACTOR BHLH90
	ppa022211m	Prupe.8G166900.1	Pp08:17279170..17283274 forward	4105	2325	1920	639	AT2G16910.1	AtbHLH21	206	4e-53	PTHR31945:SF11 - TRANSCRIPTION FACTOR ABORTED MICROSPORES
	ppa002978m	Prupe.8G166800.1	Pp08:17274292..17277900 forward	3609	2396	1863	620	AT2G16910.1	AtbHLH21	390	e-108	TRANSCRIPTION FACTOR ABORTED MICROSPORES
	ppa017640m	Prupe.6G212000.1	Pp06:22033581..22036082 forward	2502	1714	1086	361	AT4G37850.1	AtbHLH25	182	3e-46	PTHR23042:SF61 - TRANSCRIPTION FACTOR BHLH18-RELATED
IV a	ppa007561m	Prupe.6G211900.1	Pp06:22022741..22025403 forward	2663	1992	1092	363	AT4G37850.1	AtbHLH25	223	2e-58	TRANSCRIPTION FACTOR BHLH18-RELATED
	ppa008130m	Prupe.8G157500.1	Pp08:16783138..16785677 reverse	2540	1917	1035	344	AT4G37850.1	AtbHLH25	206	3e-53	PTHR23042:SF61 - TRANSCRIPTION FACTOR BHLH18-RELATED
	ppa002884m	Prupe.8G242100.1	Pp08:21178438..21184013 reverse	5576	1908	1896	631	AT4G09820.1	AtbHLH42	369	e-102	PTHR11514:SF28 - TRANSCRIPTION FACTOR TT8
III f	ppa002762m	Prupe.5G100700.1	Pp05:10865787..10870790 forward	5004	3380	1926	641	AT5G41315.1	AtbHLH1	624	e-179	PTHR11514:SF37 - TRANSCRIPTION FACTOR EGL1-RELATED
	ppa008004m	Prupe.8G228700.1	Pp08:20469441..20471776 reverse	2336	2269	1500	499	AT4G16430.1	AtbHLH3	494	e-140	PTHR11514:SF53 - TRANSCRIPTION FACTOR BHLH3
	ppa002985m	Prupe.2G190100.1	Pp02:22938585..22941519 reverse	2935	2706	1935	644	AT1G01260.3	AtbHLH13	597	e-170	PTHR11514:SF47 - TRANSCRIPTION FACTOR ABA-INDUCIBLE BHLH-TYPE-RELATED
	ppa002404m	Prupe.5G035400.1	Pp05:4029257..4031957 forward	2701	2701	2064	687	AT1G32640.1	AtbHLH6	543	e-154	PTHR11514:SF43 - TRANSCRIPTION FACTOR MYC3-RELATED
	ppa004680m	Prupe.2G195300.1	Pp02:23313615..23316156 forward	2542	2329	1491	496	AT5G46830.1	AtbHLH28	232	5e-61	PTHR11514:SF40 - TRANSCRIPTION FACTOR BHLH14
	ppa022165m	Prupe.5G087900.1	Pp05:9891943..9895312 reverse	3370	3238	1467	488	AT4G17880.1	AtbHLH4	191	1e-48	PTHR11514//PTHR11514:SF39 - MYC // SUBFAMILY NOT NAMED
III d+e	ppa016220m	Prupe.5G087600.1	Pp05:9870446..9873497 reverse	3052	2034	1458	485	AT4G00870.1	AtbHLH14	199	5e-51	MYC // SUBFAMILY NOT NAMED
	ppa015634m	Prupe.5G130600.1	Pp05:12620363..12622662 forward	2300	1742	1353	450	AT4G00870.1	AtbHLH14	176	2e-44	MYC // SUBFAMILY NOT NAMED
	ppa005343m	Prupe.5G130700.1	Pp05:12631561..12633739 forward	2179	2046	1479	492	AT4G00870.1	AtbHLH14	194	8e-50	PTHR11514//PTHR11514:SF39 - MYC // SUBFAMILY NOT NAMED
	ppa027182m	Prupe.5G130500.1	Pp05:12607340..12609474 forward	2135	1906	1473	490	AT4G17880.1	AtbHLH4	206	4e-53	MYC // SUBFAMILY NOT NAMED
	ppa022201m	Prupe.5G130300.1	Pp05:12591804..12593842 forward	2039	1878	1428	475	AT4G00870.1	AtbHLH14	192	6e-49	MYC // SUBFAMILY NOT NAMED
	ppa025417m	Prupe.5G130400.1	Pp05:12598070..12601165 forward	3096	2958	1500	499	AT4G00870.1	AtbHLH14	207	2e-53	MYC // SUBFAMILY NOT NAMED
