# Supplementary material for: Genome-wide analysis of basic helix-loop-helix superfamily members in peach
Source: PLoS One. 2018 Apr 16;13(4):e0195974. doi: 10.1371/journal.pone.0195974 (PMC5901983; doi:10.1371/journal.pone.0195974)
Supplement: S4 Table — Each pair of orthologous bHLH genes between peach and Arabidopsis is listed on the same line. (XLSX) [file pone.0195974.s004.xlsx]

## Sheet: S4 Table
ordered data based on column B
ID in Arabidopsis	Chr.	Start	End	ID in peach	Chr.	Start	End
AT1G01260	A01	108946	111609	Prupe.2G190100.1	Pp02	22938585	22941519
AT1G05805	A01	1744773	1747693	Prupe.1G181300.1	Pp01	15893218	15900021
AT1G09530	A01	3076582	3079539	Prupe.6G303500.1	Pp06	27493213	27498216
AT1G10120	A01	3304039	3306824	Prupe.1G418500.1	Pp01	36270141	36274150
AT1G10610	A01	3506186	3509006	Prupe.1G252600.1	Pp01	26368408	26371360
AT1G30670	A01	10879173	10880188	Prupe.4G134200.1	Pp04	7423072	7424164
AT1G32640	A01	11798810	11800988	Prupe.5G035400.1	Pp05	4029257	4031957
AT1G35460	A01	13039916	13042102	Prupe.1G554600.1	Pp01	45290656	45296300
AT1G49770	A01	18424578	18426782	Prupe.1G432900.1	Pp01	37044597	37046246
AT1G59640	A01	21909175	21911201	Prupe.1G263800.1	Pp01	27248745	27252137
AT1G63650	A01	23599413	23602902	Prupe.5G100700.1	Pp05	10865787	10870790
AT1G66470	A01	24795214	24796988	Prupe.3G159800.1	Pp03	17842323	17844019
AT1G68810	A01	25861123	25863120	Prupe.1G304900.1	Pp01	29856388	29859711
AT1G68920	A01	25915007	25917906	Prupe.1G297200.1	Pp01	29326012	29329844
AT1G72210	A01	27179790	27182430	Prupe.1G524500.1	Pp01	42988157	42990414
AT1G73830	A01	27759973	27761588	Prupe.5G222200.1	Pp05	17274006	17275566
AT2G16910	A02	7331721	7334254	Prupe.8G166800.1	Pp08	17274292	17277900
AT2G20180	A02	8704024	8706900	Prupe.8G209100.1	Pp08	19425028	19429856
AT2G24260	A02	10319334	10322222	Prupe.7G260800.1	Pp07	21683337	21687481
AT2G28160	A02	12004708	12006122	Prupe.6G112600.1	Pp06	8117199	8118769
AT2G31210	A02	13296143	13298277	Prupe.2G097200.1	Pp02	15228340	15230787
AT2G40200	A02	16791098	16792090	Prupe.2G252600.1	Pp02	26645532	26647143
AT2G41130	A02	17143294	17144949	Prupe.7G031500.1	Pp07	5850418	5852252
AT2G42280	A02	17611185	17613519	Prupe.7G071500.1	Pp07	10903896	10906922
AT2G42300	A02	17621156	17624841	Prupe.7G070200.1	Pp07	10802242	10808225
AT2G43010	A02	17886427	17889050	Prupe.3G179800.1	Pp03	19574793	19578657
AT2G46510	A02	19090953	19093315	Prupe.2G190100.1	Pp02	22938585	22941519
AT2G46810	A02	19239694	19242672	Prupe.2G198800.1	Pp02	23614277	23617595
AT3G06120	A03	1846531	1848230	Prupe.1G151800.1	Pp01	11987440	11988815
AT3G07340	A03	2340899	2343470	Prupe.8G193900.1	Pp08	18711810	18715211
AT3G20640	A03	7210407	7213299	Prupe.4G196600.1	Pp04	11992859	11996137
AT3G21330	A03	7507240	7509175	Prupe.3G054400.1	Pp03	3824012	3826252
AT3G24140	A03	8715236	8718211	Prupe.1G006600.1	Pp01	558804	560976
AT3G26744	A03	9832689	9835247	Prupe.3G312800.1	Pp03	27081708	27089237
AT3G50330	A03	18657208	18658307	Prupe.7G132300.1	Pp07	15110479	15111711
AT3G56970	A03	21084110	21085150	Prupe.7G039900.1	Pp07	7370010	7371471
AT4G00050	A04	17792	20066	Prupe.2G136300.1	Pp02	19385534	19389100
AT4G00870	A04	362169	363691	Prupe.2G195300.1	Pp02	23313615	23316156
AT4G02590	A04	1137498	1140499	Prupe.8G232600.1	Pp08	20657838	20661789
AT4G09820	A04	6182023	6186493	Prupe.8G242100.1	Pp08	21178438	21184013
AT4G16430	A04	9267260	9269178	Prupe.8G228700.1	Pp08	20469441	20471776
AT4G20970	A04	11215259	11216212	Prupe.4G048500.1	Pp04	2320304	2322686
AT4G21330	A04	11349922	11350694	Prupe.4G030600.1	Pp04	1424337	1425759
AT4G33880	A04	16239363	16241137	Prupe.8G143600.1	Pp08	16047743	16049205
AT4G34530	A04	16498391	16500174	Prupe.8G095700.1	Pp08	12776330	12780454
AT4G36930	A04	17414127	17416294	Prupe.7G131400.1	Pp07	15053725	15057247
AT4G37850	A04	17796093	17797900	Prupe.6G211900.1	Pp06	22022741	22025403
AT5G08130	A05	2606200	2610250	Prupe.5G210500.1	Pp05	16735421	16740814
AT5G41315	A05	16529455	16532879	Prupe.5G100700.1	Pp05	10865787	10870790
AT5G43650	A05	17533193	17534796	Prupe.1G030500.1	Pp01	2170019	2172394
AT5G46760	A05	18974231	18976009	Prupe.5G035400.1	Pp05	4029257	4031957
AT5G50915	A05	20710209	20712315	Prupe.5G144400.1	Pp05	13310535	13313354
AT5G53210	A05	21586606	21588941	Prupe.2G307300.1	Pp02	29207315	29209976
AT5G56960	A05	23038703	23041174	Prupe.7G207500.1	Pp07	19080864	19085040
AT5G57150	A05	23152174	23155066	Prupe.1G074400.1	Pp01	5331904	5336485
AT5G62610	A05	25132899	25134788	Prupe.5G183200.1	Pp05	15258096	15261597
AT5G65640	A05	26237055	26239084	Prupe.6G210200.1	Pp06	21860707	21862829
reordered above data based on column F
ID in Arabidopsis	Chr.	Start	End	ID in peach	Chr.	Start	End
AT1G05805	A01	1744773	1747693	Prupe.1G181300.1	Pp01	15893218	15900021
AT1G10120	A01	3304039	3306824	Prupe.1G418500.1	Pp01	36270141	36274150
AT1G10610	A01	3506186	3509006	Prupe.1G252600.1	Pp01	26368408	26371360
AT1G35460	A01	13039916	13042102	Prupe.1G554600.1	Pp01	45290656	45296300
AT1G49770	A01	18424578	18426782	Prupe.1G432900.1	Pp01	37044597	37046246
AT1G59640	A01	21909175	21911201	Prupe.1G263800.1	Pp01	27248745	27252137
AT1G68810	A01	25861123	25863120	Prupe.1G304900.1	Pp01	29856388	29859711
AT1G68920	A01	25915007	25917906	Prupe.1G297200.1	Pp01	29326012	29329844
AT1G72210	A01	27179790	27182430	Prupe.1G524500.1	Pp01	42988157	42990414
AT3G06120	A03	1846531	1848230	Prupe.1G151800.1	Pp01	11987440	11988815
AT3G24140	A03	8715236	8718211	Prupe.1G006600.1	Pp01	558804	560976
AT5G43650	A05	17533193	17534796	Prupe.1G030500.1	Pp01	2170019	2172394
AT5G57150	A05	23152174	23155066	Prupe.1G074400.1	Pp01	5331904	5336485
AT1G01260	A01	108946	111609	Prupe.2G190100.1	Pp02	22938585	22941519
AT2G31210	A02	13296143	13298277	Prupe.2G097200.1	Pp02	15228340	15230787
AT2G40200	A02	16791098	16792090	Prupe.2G252600.1	Pp02	26645532	26647143
AT2G46510	A02	19090953	19093315	Prupe.2G190100.1	Pp02	22938585	22941519
AT2G46810	A02	19239694	19242672	Prupe.2G198800.1	Pp02	23614277	23617595
AT4G00050	A04	17792	20066	Prupe.2G136300.1	Pp02	19385534	19389100
AT4G00870	A04	362169	363691	Prupe.2G195300.1	Pp02	23313615	23316156
AT5G53210	A05	21586606	21588941	Prupe.2G307300.1	Pp02	29207315	29209976
AT1G66470	A01	24795214	24796988	Prupe.3G159800.1	Pp03	17842323	17844019
AT2G43010	A02	17886427	17889050	Prupe.3G179800.1	Pp03	19574793	19578657
AT3G21330	A03	7507240	7509175	Prupe.3G054400.1	Pp03	3824012	3826252
AT3G26744	A03	9832689	9835247	Prupe.3G312800.1	Pp03	27081708	27089237
AT1G30670	A01	10879173	10880188	Prupe.4G134200.1	Pp04	7423072	7424164
AT3G20640	A03	7210407	7213299	Prupe.4G196600.1	Pp04	11992859	11996137
AT4G20970	A04	11215259	11216212	Prupe.4G048500.1	Pp04	2320304	2322686
AT4G21330	A04	11349922	11350694	Prupe.4G030600.1	Pp04	1424337	1425759
AT1G32640	A01	11798810	11800988	Prupe.5G035400.1	Pp05	4029257	4031957
AT1G63650	A01	23599413	23602902	Prupe.5G100700.1	Pp05	10865787	10870790
AT1G73830	A01	27759973	27761588	Prupe.5G222200.1	Pp05	17274006	17275566
AT5G08130	A05	2606200	2610250	Prupe.5G210500.1	Pp05	16735421	16740814
AT5G41315	A05	16529455	16532879	Prupe.5G100700.1	Pp05	10865787	10870790
AT5G46760	A05	18974231	18976009	Prupe.5G035400.1	Pp05	4029257	4031957
AT5G50915	A05	20710209	20712315	Prupe.5G144400.1	Pp05	13310535	13313354
AT5G62610	A05	25132899	25134788	Prupe.5G183200.1	Pp05	15258096	15261597
AT1G09530	A01	3076582	3079539	Prupe.6G303500.1	Pp06	27493213	27498216
AT2G28160	A02	12004708	12006122	Prupe.6G112600.1	Pp06	8117199	8118769
AT4G37850	A04	17796093	17797900	Prupe.6G211900.1	Pp06	22022741	22025403
AT5G65640	A05	26237055	26239084	Prupe.6G210200.1	Pp06	21860707	21862829
AT2G24260	A02	10319334	10322222	Prupe.7G260800.1	Pp07	21683337	21687481
AT2G41130	A02	17143294	17144949	Prupe.7G031500.1	Pp07	5850418	5852252
AT2G42280	A02	17611185	17613519	Prupe.7G071500.1	Pp07	10903896	10906922
AT2G42300	A02	17621156	17624841	Prupe.7G070200.1	Pp07	10802242	10808225
AT3G50330	A03	18657208	18658307	Prupe.7G132300.1	Pp07	15110479	15111711
AT3G56970	A03	21084110	21085150	Prupe.7G039900.1	Pp07	7370010	7371471
AT4G36930	A04	17414127	17416294	Prupe.7G131400.1	Pp07	15053725	15057247
AT5G56960	A05	23038703	23041174	Prupe.7G207500.1	Pp07	19080864	19085040
AT2G16910	A02	7331721	7334254	Prupe.8G166800.1	Pp08	17274292	17277900
AT2G20180	A02	8704024	8706900	Prupe.8G209100.1	Pp08	19425028	19429856
AT3G07340	A03	2340899	2343470	Prupe.8G193900.1	Pp08	18711810	18715211
AT4G02590	A04	1137498	1140499	Prupe.8G232600.1	Pp08	20657838	20661789
AT4G09820	A04	6182023	6186493	Prupe.8G242100.1	Pp08	21178438	21184013
AT4G16430	A04	9267260	9269178	Prupe.8G228700.1	Pp08	20469441	20471776
AT4G33880	A04	16239363	16241137	Prupe.8G143600.1	Pp08	16047743	16049205
AT4G34530	A04	16498391	16500174	Prupe.8G095700.1	Pp08	12776330	12780454
