# Supplementary material for: Genome-wide analysis of basic helix-loop-helix superfamily members in peach
Source: PLoS One. 2018 Apr 16;13(4):e0195974. doi: 10.1371/journal.pone.0195974 (PMC5901983; doi:10.1371/journal.pone.0195974)
Supplement: S5 Table — Each pair of paralogous bHLH genes in peach or Arabidopsis is listed on the same line. The order number is used for displaying repeated gene IDs. (XLSX) [file pone.0195974.s005.xlsx]

## Sheet: S5 Table
Order number	ID of paralogous bHLH gene in Arabidopsis	Chr.	Start	End	Order number	ID of paralogous bHLH gene in Arabidopsis	Chr.	Start	End
1	AT1G03040	A01	703906	706631	55	AT4G02590	A04	1137498	1140499
2	AT1G05710	A01	1714950	1717276	56	AT2G31730	A02	13487568	13489679
3	AT1G06170	A01	1884981	1886897	24	AT2G31210	A02	13296143	13298277
3	AT1G06170	A01	1884981	1886897	57	AT2G31220	A02	13302681	13304869
4	AT1G09250	A01	2989378	2990357	32	AT3G05800	A03	1727306	1728296
4	AT1G09250	A01	2989378	2990357	33	AT3G06590	A03	2052693	2055414
4	AT1G09250	A01	2989378	2990357	35	AT3G17100	A03	5831194	5832419
5	AT1G12540	A01	4272960	4274206	14	AT1G62975	A01	23328850	23330776
5	AT1G12540	A01	4272960	4274206	45	AT4G25400	A04	12981295	12982468
5	AT1G12540	A01	4272960	4274206	88	AT4G25410	A04	12985755	12987217
5	AT1G12540	A01	4272960	4274206	54	AT5G51780	A05	21034823	21036773
5	AT1G12540	A01	4272960	4274206	58	AT5G51790	A05	21039762	21040594
6	AT1G12860	A01	4384353	4386610	59	AT3G26744	A03	9832689	9835247
7	AT1G18400	A01	6331398	6333743	60	AT1G73830	A01	27759973	27761588
8	AT1G22490	A01	7938251	7940592	61	AT1G72210	A01	27179790	27182430
9	AT1G27740	A01	9654688	9656089	62	AT5G43175	A05	17334121	17335234
10	AT1G30670	A01	10879173	10880188	63	AT2G34820	A02	14689624	14690879
11	AT1G32640	A01	11798810	11800988	44	AT4G17880	A04	9933366	9935586
12	AT1G35460	A01	13039916	13042102	64	AT4G09180	A04	5847401	5849724
13	AT1G51070	A01	18927877	18929762	37	AT3G23210	A03	8283090	8285081
13	AT1G51070	A01	18927877	18929762	38	AT3G47640	A03	17567126	17569385
13	AT1G51070	A01	18927877	18929762	43	AT4G14410	A04	8299759	8301667
13	AT1G51070	A01	18927877	18929762	65	AT5G54680	A05	22217055	22219274
14	AT1G62975	A01	23328850	23330776	45	AT4G25400	A04	12981295	12982468
14	AT1G62975	A01	23328850	23330776	88	AT4G25410	A04	12985755	12987217
14	AT1G62975	A01	23328850	23330776	54	AT5G51780	A05	21034823	21036773
14	AT1G62975	A01	23328850	23330776	58	AT5G51790	A05	21039762	21040594
15	AT1G63650	A01	23599413	23602902	66	AT5G41315	A05	16529455	16532879
16	AT1G64625	A01	24016643	24019271	67	AT2G27230	A02	11650358	11654143
16	AT1G64625	A01	24016643	24019271	68	AT2G31280	A02	13339087	13343666
17	AT1G66470	A01	24795214	24796988	69	AT5G37800	A05	15036197	15037574
18	AT1G74500	A01	27998175	27998821	39	AT3G47710	A03	17590729	17591455
18	AT1G74500	A01	27998175	27998821	52	AT5G15160	A05	4921266	4922648
18	AT1G74500	A01	27998175	27998821	70	AT5G39860	A05	15957417	15958455
19	AT2G14760	A02	6321587	6323397	71	AT4G33880	A04	16239363	16241137
20	AT2G18300	A02	7952442	7954739	72	AT4G36540	A04	17243583	17245296
21	AT2G20180	A02	8704024	8706900	47	AT4G28800	A04	14221970	14224075
22	AT2G22750	A02	9672144	9673928	73	AT4G37850	A04	17796093	17797900
23	AT2G24260	A02	10319334	10322222	74	AT4G30980	A04	15079243	15081657
24	AT2G31210	A02	13296143	13298277	57	AT2G31220	A02	13302681	13304869
25	AT2G41240	A02	17198282	17199320	41	AT3G56970	A03	21084110	21085150
25	AT2G41240	A02	17198282	17199320	75	AT3G56980	A03	21086546	21087494
26	AT2G42300	A02	17621156	17624841	76	AT3G57800	A03	21407789	21411721
27	AT2G43010	A02	17886427	17889050	77	AT3G59060	A03	21827978	21830507
28	AT2G43060	A02	17909185	17910082	78	AT4G30410	A04	14871109	14872176
29	AT2G46810	A02	19239694	19242672	79	AT3G61950	A03	22939546	22941451
30	AT2G46970	A02	19295490	19297826	80	AT3G62090	A03	22988547	22990709
31	AT2G47270	A02	19411560	19412151	32	AT3G05800	A03	1727306	1728296
32	AT3G05800	A03	1727306	1728296	33	AT3G06590	A03	2052693	2055414
32	AT3G05800	A03	1727306	1728296	35	AT3G17100	A03	5831194	5832419
33	AT3G06590	A03	2052693	2055414	35	AT3G17100	A03	5831194	5832419
34	AT3G07340	A03	2340899	2343470	81	AT5G48560	A05	19684006	19687151
35	AT3G17100	A03	5831194	5832419	78	AT4G30410	A04	14871109	14872176
36	AT3G19860	A03	6903833	6906128	65	AT5G54680	A05	22217055	22219274
37	AT3G23210	A03	8283090	8285081	43	AT4G14410	A04	8299759	8301667
37	AT3G23210	A03	8283090	8285081	65	AT5G54680	A05	22217055	22219274
38	AT3G47640	A03	17567126	17569385	65	AT5G54680	A05	22217055	22219274
39	AT3G47710	A03	17590729	17591455	52	AT5G15160	A05	4921266	4922648
39	AT3G47710	A03	17590729	17591455	70	AT5G39860	A05	15957417	15958455
40	AT3G50330	A03	18657208	18658307	82	AT5G67060	A05	26766128	26767250
41	AT3G56970	A03	21084110	21085150	75	AT3G56980	A03	21086546	21087494
42	AT4G05170	A04	2667990	2669364	83	AT4G21340	A04	11352985	11354776
43	AT4G14410	A04	8299759	8301667	65	AT5G54680	A05	22217055	22219274
44	AT4G17880	A04	9933366	9935586	84	AT5G46760	A05	18974231	18976009
45	AT4G25400	A04	12981295	12982468	88	AT4G25410	A04	12985755	12987217
45	AT4G25400	A04	12981295	12982468	54	AT5G51780	A05	21034823	21036773
45	AT4G25400	A04	12981295	12982468	58	AT5G51790	A05	21039762	21040594
88	AT4G25410	A04	12985755	12987217	54	AT5G51780	A05	21034823	21036773
88	AT4G25410	A04	12985755	12987217	58	AT5G51790	A05	21039762	21040594
46	AT4G28790	A04	14218260	14220265	47	AT4G28800	A04	14221970	14224075
46	AT4G28790	A04	14218260	14220265	48	AT4G28811	A04	14225208	14228071
47	AT4G28800	A04	14221970	14224075	48	AT4G28811	A04	14225208	14228071
47	AT4G28800	A04	14221970	14224075	85	AT4G28815	A04	14228719	14230288
48	AT4G28811	A04	14225208	14228071	85	AT4G28815	A04	14228719	14230288
49	AT4G36060	A04	17055321	17056704	65	AT5G54680	A05	22217055	22219274
50	AT5G09460	A05	2943738	2946839	53	AT5G50010	A05	20348615	20350830
50	AT5G09460	A05	2943738	2946839	86	AT5G64340	A05	25730335	25733313
51	AT5G10570	A05	3341357	3342992	87	AT5G65640	A05	26237055	26239084
52	AT5G15160	A05	4921266	4922648	70	AT5G39860	A05	15957417	15958455
53	AT5G50010	A05	20348615	20350830	86	AT5G64340	A05	25730335	25733313
54	AT5G51780	A05	21034823	21036773	58	AT5G51790	A05	21039762	21040594
Order nuber	ID of paralogous bHLH gene in peach	Chr	Start	End	Order nuber	ID of paralogous bHLH gene in peach	Chr	Start	End
1	Prupe.1G173300.1	Pp01	14478736	14481809	26	Prupe.8G193900.1	Pp08	18711810	18715211
2	Prupe.1G213700.1	Pp01	22692526	22693956	22	Prupe.7G039800.1	Pp07	7360331	7361719
3	Prupe.1G263800.1	Pp01	27248745	27252137	27	Prupe.5G183200.1	Pp05	15258096	15261597
4	Prupe.1G424100.1	Pp01	36554410	36555781	28	Prupe.8G143600.1	Pp08	16047743	16049205
5	Prupe.1G432800.1	Pp01	37040598	37043574	29	Prupe.7G131400.1	Pp07	15053725	15057247
6	Prupe.1G432900.1	Pp01	37044597	37046246	30	Prupe.8G127700.1	Pp08	15166666	15169132
7	Prupe.1G434000.1	Pp01	37109786	37111192	31	Prupe.7G132300.1	Pp07	15110479	15111711
8	Prupe.1G540400.1	Pp01	44159472	44161337	32	Prupe.6G210200.1	Pp06	21860707	21862829
9	Prupe.2G009100.1	Pp02	802481	805755	33	Prupe.6G022200.1	Pp06	1782809	1786746
10	Prupe.2G195300.1	Pp02	23313615	23316156	13	Prupe.5G087600.1	Pp05	9870446	9873497
10	Prupe.2G195300.1	Pp02	23313615	23316156	14	Prupe.5G087900.1	Pp05	9891943	9895312
10	Prupe.2G195300.1	Pp02	23313615	23316156	15	Prupe.5G130300.1	Pp05	12591804	12593842
10	Prupe.2G195300.1	Pp02	23313615	23316156	16	Prupe.5G130400.1	Pp05	12598070	12601165
10	Prupe.2G195300.1	Pp02	23313615	23316156	17	Prupe.5G130500.1	Pp05	12607340	12609474
10	Prupe.2G195300.1	Pp02	23313615	23316156	18	Prupe.5G130600.1	Pp05	12620363	12622662
10	Prupe.2G195300.1	Pp02	23313615	23316156	34	Prupe.5G130700.1	Pp05	12631561	12633739
11	Prupe.3G312800.1	Pp03	27081708	27089237	35	Prupe.5G143200.1	Pp05	13252770	13256391
12	Prupe.4G100400.1	Pp04	5124679	5125666	36	Prupe.4G134200.1	Pp04	7423072	7424164
13	Prupe.5G087600.1	Pp05	9870446	9873497	14	Prupe.5G087900.1	Pp05	9891943	9895312
13	Prupe.5G087600.1	Pp05	9870446	9873497	15	Prupe.5G130300.1	Pp05	12591804	12593842
13	Prupe.5G087600.1	Pp05	9870446	9873497	16	Prupe.5G130400.1	Pp05	12598070	12601165
13	Prupe.5G087600.1	Pp05	9870446	9873497	17	Prupe.5G130500.1	Pp05	12607340	12609474
13	Prupe.5G087600.1	Pp05	9870446	9873497	18	Prupe.5G130600.1	Pp05	12620363	12622662
13	Prupe.5G087600.1	Pp05	9870446	9873497	34	Prupe.5G130700.1	Pp05	12631561	12633739
14	Prupe.5G087900.1	Pp05	9891943	9895312	15	Prupe.5G130300.1	Pp05	12591804	12593842
14	Prupe.5G087900.1	Pp05	9891943	9895312	16	Prupe.5G130400.1	Pp05	12598070	12601165
14	Prupe.5G087900.1	Pp05	9891943	9895312	17	Prupe.5G130500.1	Pp05	12607340	12609474
14	Prupe.5G087900.1	Pp05	9891943	9895312	18	Prupe.5G130600.1	Pp05	12620363	12622662
14	Prupe.5G087900.1	Pp05	9891943	9895312	34	Prupe.5G130700.1	Pp05	12631561	12633739
15	Prupe.5G130300.1	Pp05	12591804	12593842	16	Prupe.5G130400.1	Pp05	12598070	12601165
15	Prupe.5G130300.1	Pp05	12591804	12593842	17	Prupe.5G130500.1	Pp05	12607340	12609474
15	Prupe.5G130300.1	Pp05	12591804	12593842	18	Prupe.5G130600.1	Pp05	12620363	12622662
15	Prupe.5G130300.1	Pp05	12591804	12593842	34	Prupe.5G130700.1	Pp05	12631561	12633739
16	Prupe.5G130400.1	Pp05	12598070	12601165	17	Prupe.5G130500.1	Pp05	12607340	12609474
16	Prupe.5G130400.1	Pp05	12598070	12601165	18	Prupe.5G130600.1	Pp05	12620363	12622662
16	Prupe.5G130400.1	Pp05	12598070	12601165	34	Prupe.5G130700.1	Pp05	12631561	12633739
17	Prupe.5G130500.1	Pp05	12607340	12609474	18	Prupe.5G130600.1	Pp05	12620363	12622662
17	Prupe.5G130500.1	Pp05	12607340	12609474	34	Prupe.5G130700.1	Pp05	12631561	12633739
18	Prupe.5G130600.1	Pp05	12620363	12622662	34	Prupe.5G130700.1	Pp05	12631561	12633739
19	Prupe.6G194400.1	Pp06	20142714	20145091	37	Prupe.6G329600.1	Pp06	28817059	28818795
20	Prupe.6G211900.1	Pp06	22022741	22025403	21	Prupe.6G212000.1	Pp06	22033581	22036082
20	Prupe.6G211900.1	Pp06	22022741	22025403	38	Prupe.8G157500.1	Pp08	16783138	16785677
21	Prupe.6G212000.1	Pp06	22033581	22036082	38	Prupe.8G157500.1	Pp08	16783138	16785677
22	Prupe.7G039800.1	Pp07	7360331	7361719	23	Prupe.7G039900.1	Pp07	7370010	7371471
22	Prupe.7G039800.1	Pp07	7360331	7361719	39	Prupe.7G040100.1	Pp07	7381585	7383241
23	Prupe.7G039900.1	Pp07	7370010	7371471	39	Prupe.7G040100.1	Pp07	7381585	7383241
24	Prupe.7G040300.1	Pp07	7469576	7471338	40	Prupe.7G040500.1	Pp07	7545792	7546879
25	Prupe.8G143500.1	Pp08	16041802	16044444	28	Prupe.8G143600.1	Pp08	16047743	16049205
